# Supplementary material for: Taxonomy of Atlantic Central African orchids 5. A new species of Angraecum sect. Conchoglossum (Orchidaceae, Angraecinae) from Gabon and Cameroon
Source: PhytoKeys. 2016 Feb 25;(61):61–71. doi: 10.3897/phytokeys.61.7017 (PMC4816982; doi:10.3897/phytokeys.61.7017)
Supplement: XML Treatment for Angraecum lanceolatum [file phytokeys.61.7017-treatment1.xml]

<!DOCTYPE tp:taxon-treatment
  PUBLIC "-//TaxonX//DTD Taxonomic Treatment Publishing DTD v0 20100105//EN" "tax-treatment-NSO.dtd">
<tp:taxon-treatment xmlns:tp="http://www.plazi.org/taxpub"><tp:treatment-meta><kwd-group><label>Taxon classification</label><kwd><named-content content-type="kingdom">Plantae</named-content></kwd><kwd><named-content content-type="order">Asparagales</named-content></kwd><kwd><named-content content-type="family">Orchidaceae</named-content></kwd></kwd-group><mixed-citation publication-type="journal"><person-group><name><surname>Ječmenica</surname><given-names>Vladimir</given-names></name><name><surname>Droissart</surname><given-names>Vincent</given-names></name><name><surname>Noret</surname><given-names>Nausicaa</given-names></name><name><surname>Stévart</surname><given-names>Tariq</given-names></name></person-group><article-title>Taxonomy of Atlantic Central African orchids 5. A new species of <italic><tp:taxon-name><tp:taxon-name-part taxon-name-part-type="genus">Angraecum</tp:taxon-name-part></tp:taxon-name></italic> sect. <italic><tp:taxon-name><tp:taxon-name-part taxon-name-part-type="section">Conchoglossum</tp:taxon-name-part></tp:taxon-name></italic> (<tp:taxon-name><tp:taxon-name-part taxon-name-part-type="family">Orchidaceae</tp:taxon-name-part></tp:taxon-name>, <tp:taxon-name><tp:taxon-name-part taxon-name-part-type="subtribe">Angraecinae</tp:taxon-name-part></tp:taxon-name>) from Gabon and Cameroon</article-title><source>PhytoKeys</source><day>25</day><month>2</month><year>2016</year><volume>2016</volume><issue>61</issue><fpage>61</fpage><lpage>71</lpage><pub-id pub-id-type="doi">10.3897/phytokeys.61.7017</pub-id></mixed-citation></tp:treatment-meta><tp:nomenclature><tp:taxon-name>
            <tp:taxon-name-part taxon-name-part-type="genus">Angraecum</tp:taxon-name-part>
            <tp:taxon-name-part taxon-name-part-type="species">lanceolatum</tp:taxon-name-part>
            <object-id xmlns:xlink="http://www.w3.org/1999/xlink" content-type="ipni" xlink:type="simple">urn:lsid:ipni.org:names:77153391-1</object-id>
          </tp:taxon-name><tp:taxon-authority>Ječmenica, Stévart &amp; Droissart</tp:taxon-authority><tp:taxon-status xmlns:xlink="http://www.w3.org/1999/xlink" xlink:type="simple">sp. nov.</tp:taxon-status><xref ref-type="fig" rid="F1">Figs 1</xref><xref ref-type="fig" rid="F2">, 2</xref></tp:nomenclature><tp:treatment-sec sec-type="Diagnosis"><title>Diagnosis.</title><p>
            <italic><tp:taxon-name><tp:taxon-name-part taxon-name-part-type="genus">Angraecum</tp:taxon-name-part> <tp:taxon-name-part taxon-name-part-type="species">lanceolatum</tp:taxon-name-part></tp:taxon-name></italic> is close to <italic><tp:taxon-name><tp:taxon-name-part taxon-name-part-type="genus">Angraecum</tp:taxon-name-part> <tp:taxon-name-part taxon-name-part-type="species">stolzii</tp:taxon-name-part></tp:taxon-name></italic> Schltr. (1915) but differs from it by shorter narrowly ovate leaves that convolute in the distal half, by a shorter zig-zag stem and by a rhombic lip shape. The species also resembles <italic><tp:taxon-name><tp:taxon-name-part taxon-name-part-type="genus">Angraecum</tp:taxon-name-part> <tp:taxon-name-part taxon-name-part-type="species">cultriforme</tp:taxon-name-part></tp:taxon-name></italic> Summerh. (1958) but differs from it by smaller flower size and slightly curved spur. <italic><tp:taxon-name><tp:taxon-name-part taxon-name-part-type="genus">Angraecum</tp:taxon-name-part> <tp:taxon-name-part taxon-name-part-type="species">lanceolatum</tp:taxon-name-part></tp:taxon-name></italic> is also close to <italic><tp:taxon-name><tp:taxon-name-part taxon-name-part-type="genus">Angraecum</tp:taxon-name-part> <tp:taxon-name-part taxon-name-part-type="species">pyriforme</tp:taxon-name-part></tp:taxon-name></italic> Summerh. (1936) in the shape of floral parts, but differs from it by previously stated vegetative characters, hanging habit, single-flowered inflorescence and smaller flower.</p></tp:treatment-sec><tp:treatment-sec sec-type="Type"><title>Type.</title><p>Cameroon. South Region of Cameroon, Campo-Ma’an National Park, nearby villages of Ebianemeyong and Nyabissan, <named-content xmlns:xlink="http://www.w3.org/1999/xlink" content-type="dwc:verbatimCoordinates" xlink:type="simple">02°29.2488'N, 010°19.9026'E</named-content>, 14 Feb 2015, <italic>V. Droissart, T. Couvreur &amp; N. Kamdem 1874</italic> (holotype: <named-content xmlns:xlink="http://www.w3.org/1999/xlink" content-type="dwc:institutional_code" xlink:type="simple">BRLU</named-content>!; isotype: <named-content xmlns:xlink="http://www.w3.org/1999/xlink" content-type="dwc:institutional_code" xlink:type="simple">YA</named-content>!).</p></tp:treatment-sec><tp:treatment-sec sec-type="Description"><title>Description.</title><p>Small epiphytic herbaceous plant. Stem hanging, slightly zig-zag in form, unbranched, up to 8.5 cm long. Leaves alternate, spaced, narrowly ovate to lanceolate, sometimes slightly falcate and always convolute in the distal part, margins entire; distinct midvein forming slight channel, accompanied with 2 or 3 nerves on each side merging into one throughout; small stomata spots visible in young leaves; leaf apex unequally bilobed, acuminate, with the larger lobe 1.5–2.8 mm long and the smaller 0.3–1.2 mm long, leaf blade 2.3–4.1 × 0.6–0.9 cm; leaf internode about 5–6 mm long. Inflorescence single flowered, eventually two-flowered; peduncle elongated 13–23 mm long, opposite to the leaf at the node. Bracts acute, 2 mm long. Flowers white, opening diameter about 12.5 mm. Ovary and pedicel not resupinate, 8 mm long. Dorsal sepal 6.2–8.5 × 3 mm, elliptic, acute, thick, with entire margins. Lateral sepals 6–7 × 2–2.2 mm, elliptic, acute, thick, with entire margins. Petals 5–6.5 × 2–2.2 mm, obliquely elliptic, acute, entire margins, similar in shape to lateral sepals. Lip 5–6 × 4.5–5 mm, concave, rhombic when flattened, widest between first third and the half, acute; spur 16–19.5 mm, cylindric, slender, straight, somewhat elliptically inflated and greenish at the apex. Column 1.5 × 2 mm. Pollinia 2, <tp:taxon-name><tp:taxon-name-part taxon-name-part-type="species">pyriforme</tp:taxon-name-part></tp:taxon-name>. Fruit capsule, 18–24 × 3.5–5 mm.</p><fig id="F1" position="float" orientation="portrait"><label>Figure 1.</label><caption><p>Photographs of living specimen of <italic><tp:taxon-name><tp:taxon-name-part taxon-name-part-type="genus">Angraecum</tp:taxon-name-part> <tp:taxon-name-part taxon-name-part-type="species">lanceolatum</tp:taxon-name-part></tp:taxon-name></italic> (<bold>A, C, D</bold> <italic>V. Droissart</italic> et al. <italic>1874</italic> <bold>B</bold> <italic>J.P. Biteau 263</italic>): <bold>A</bold> habit and top view of the flower <bold>B</bold> half front view of the flower (from spirit material) <bold>C</bold> inflorescence and flower <bold>D</bold> habit and peduncle with fruit. Photographs taken by: <bold>A, D</bold> V. Droissart; <bold>B</bold> V. Ječmenica; <bold>C</bold> G. Kamdem.</p></caption><graphic xmlns:xlink="http://www.w3.org/1999/xlink" xlink:href="phytokeys-061-061-g001.jpg" position="float" orientation="portrait" xlink:type="simple" id="oo_79800.jpg"/></fig><fig id="F2" position="float" orientation="portrait"><label>Figure 2.</label><caption><p>
          <italic><tp:taxon-name><tp:taxon-name-part taxon-name-part-type="genus">Angraecum</tp:taxon-name-part> <tp:taxon-name-part taxon-name-part-type="species">lanceolatum</tp:taxon-name-part></tp:taxon-name></italic>: <bold>A</bold> Sepals <bold>B</bold> Petal <bold>C</bold> Lip, column, ovary and pedicel, spur <bold>D</bold> Lip, flattened, overhead view <bold>E</bold> Column without anther cap <bold>F</bold> Anther cap <bold>G</bold> Pollinia. Bars represent 1 mm. Illustration of specimen <italic>D. Nguema s.n.</italic> by Danka Ječmenica and Vladimir Ječmenica.</p></caption><graphic xmlns:xlink="http://www.w3.org/1999/xlink" xlink:href="phytokeys-061-061-g002.jpg" position="float" orientation="portrait" xlink:type="simple" id="oo_79801.jpg"/></fig></tp:treatment-sec><tp:treatment-sec sec-type="Additional specimens"><title>Additional specimens.</title><p>Gabon. Monts de Cristal National Park. Mont Seni, 13 Sept 2001, <italic>Nguema Miyono 2037</italic> (<named-content xmlns:xlink="http://www.w3.org/1999/xlink" content-type="dwc:institutional_code" xlink:type="simple">LBV</named-content>, <named-content xmlns:xlink="http://www.w3.org/1999/xlink" content-type="dwc:institutional_code" xlink:type="simple">BRLU</named-content>!); Ivindo National Park, near Langoué Bai, 17 Sept 2005, <italic>D. Nguema s.n.</italic> (<named-content xmlns:xlink="http://www.w3.org/1999/xlink" content-type="dwc:institutional_code" xlink:type="simple">BRLU</named-content>!); ibid., <italic>J.P. Biteau 263</italic> (<named-content xmlns:xlink="http://www.w3.org/1999/xlink" content-type="dwc:institutional_code" xlink:type="simple">BRLU</named-content>!); ibid., <italic>J.P. Biteau 244</italic> (<named-content xmlns:xlink="http://www.w3.org/1999/xlink" content-type="dwc:institutional_code" xlink:type="simple">BRLU</named-content>!).</p></tp:treatment-sec><tp:treatment-sec sec-type="Distribution and habitat"><title>Distribution and habitat.</title><p>Endemic to the Lower Guinea Domain (Cameroon and Gabon, Fig. <xref ref-type="fig" rid="F3">3</xref>). The specimen collected in Cameroon was found at 850 m elevation in submontane forest with <italic><tp:taxon-name><tp:taxon-name-part taxon-name-part-type="genus">Gilbertiodendron</tp:taxon-name-part> <tp:taxon-name-part taxon-name-part-type="species">unijugum</tp:taxon-name-part></tp:taxon-name></italic> (Pellegr.) J. Léonard (<tp:taxon-name><tp:taxon-name-part taxon-name-part-type="family">Fabaceae</tp:taxon-name-part></tp:taxon-name>). The plant was epiphyte at about 1.5 m from the ground, on the trunk of a shrub with a diameter less than 10 cm.</p><fig id="F3" position="float" orientation="portrait"><label>Figure 3.</label><caption><p>Distribution of <italic><tp:taxon-name><tp:taxon-name-part taxon-name-part-type="genus">Angraecum</tp:taxon-name-part> <tp:taxon-name-part taxon-name-part-type="species">lanceolatum</tp:taxon-name-part></tp:taxon-name></italic> in tropical Africa.</p></caption><graphic xmlns:xlink="http://www.w3.org/1999/xlink" xlink:href="phytokeys-061-061-g003.jpg" position="float" orientation="portrait" xlink:type="simple" id="oo_79802.jpg"/></fig></tp:treatment-sec><tp:treatment-sec sec-type="Phenology"><title>Phenology.</title><p>Flowering occurs in June and September.</p><!--PageBreak--></tp:treatment-sec><tp:treatment-sec sec-type="Conservation"><title>Conservation.</title><p>IUCN Red List category: <abbrev xmlns:xlink="http://www.w3.org/1999/xlink" xlink:type="simple"><def><p>Least Concern </p></def>[LC]</abbrev>. The extent of occurrence (<abbrev xmlns:xlink="http://www.w3.org/1999/xlink" xlink:title="extent of occurrence" xlink:type="simple">EOO</abbrev>) of <italic><tp:taxon-name><tp:taxon-name-part taxon-name-part-type="genus">Angraecum</tp:taxon-name-part> <tp:taxon-name-part taxon-name-part-type="species">lanceolatum</tp:taxon-name-part></tp:taxon-name></italic> is estimated to be over 23,884 km<sup>2</sup>, exceeding the 20,000 km<sup>2</sup> upper limit for Vulnerable status under the criterion B1, whereas its area of occupancy (<abbrev xmlns:xlink="http://www.w3.org/1999/xlink" xlink:title="area of occupancy" xlink:type="simple">AOO</abbrev>) is estimated to be 12 km<sup>2</sup> (which falls within the limits for Endangered status under the criterion B2). The species is now known from three subpopulations in Gabon and Cameroon. These three subpopulations represent three different locations (sensu <xref ref-type="bibr" rid="B8">IUCN 2014</xref>), less than five locations, which is the up<!--PageBreak-->per limit for Endangered status under the subcriterion ‘a’ of criterion B2. <italic><tp:taxon-name><tp:taxon-name-part taxon-name-part-type="genus">Angraecum</tp:taxon-name-part> <tp:taxon-name-part taxon-name-part-type="species">lanceolatum</tp:taxon-name-part></tp:taxon-name></italic> has only been collected in protected areas (Monts de Cristal and Ivindo National Parks in Gabon and Campo-Ma’an National Park in Cameroon). None of <!--PageBreak-->these protected areas is under threat and they appear well managed. <italic><tp:taxon-name><tp:taxon-name-part taxon-name-part-type="genus">Angraecum</tp:taxon-name-part> <tp:taxon-name-part taxon-name-part-type="species">lanceolatum</tp:taxon-name-part></tp:taxon-name></italic> is thus not threatened. The available information suggests that the number of subpopulations and mature individuals, as well as its <abbrev xmlns:xlink="http://www.w3.org/1999/xlink" xlink:title="extent of occurrence" xlink:type="simple">EOO</abbrev> and <abbrev xmlns:xlink="http://www.w3.org/1999/xlink" xlink:title="area of occupancy" xlink:type="simple">AOO</abbrev>, will not decrease noticeably in 10 years or 3 generations the future. Application of the IUCN criteria therefore indicates that it cannot be regarded as Endangered despite the fact that its <abbrev xmlns:xlink="http://www.w3.org/1999/xlink" xlink:title="area of occupancy" xlink:type="simple">AOO</abbrev> is limited. <italic><tp:taxon-name><tp:taxon-name-part taxon-name-part-type="genus">Angraecum</tp:taxon-name-part> <tp:taxon-name-part taxon-name-part-type="species">lanceolatum</tp:taxon-name-part></tp:taxon-name></italic> is therefore assigned a preliminary status of <abbrev xmlns:xlink="http://www.w3.org/1999/xlink" xlink:title="Least Concern" xlink:type="simple">LC</abbrev>.</p></tp:treatment-sec><tp:treatment-sec sec-type="Etymology"><title>Etymology.</title><p>The specific epithet of the new species owes to the particular leaf shape. Even though there are several interpretations of “lanceolate” shape according to different authors (Linnaeus, Lindley), we relied on the current depiction from <xref ref-type="bibr" rid="B1">Beentje (2010)</xref> that describes it as narrowly ovate and tapering to a point at the apex.</p></tp:treatment-sec><ref-list><ref id="B8"><mixed-citation xmlns:xlink="http://www.w3.org/1999/xlink" xlink:type="simple">
          <institution xlink:type="simple">IUCN</institution> (<year>2014</year>) <source>Guidelines for using the IUCN Red List Categories and Criteria</source>. <comment>Version 11</comment>. Prepared by the <publisher-name>Standards and Petitions Subcommittee</publisher-name>. <ext-link xlink:type="simple" ext-link-type="uri" xlink:href="http://www.iucnredlist.org/documents/RedListGuidelines.pdf">http://www.iucnredlist.org/documents/RedListGuidelines.pdf</ext-link> [<date-in-citation content-type="access-date">accessed 28 October 2015</date-in-citation>]</mixed-citation></ref><ref id="B1"><mixed-citation xmlns:xlink="http://www.w3.org/1999/xlink" xlink:type="simple">
          <person-group><name name-style="western"><surname>Beentje</surname><given-names>H</given-names></name></person-group> (<year>2010</year>) <source>The Kew Plant Glossary: an Illustrated Dictionary of Plant Identification Terms</source>. <publisher-name>Royal Botanical Gardens</publisher-name>, <publisher-loc>Kew</publisher-loc>, <fpage>1</fpage>–<lpage>170</lpage>.</mixed-citation></ref></ref-list></tp:taxon-treatment>
